# Supplementary material for: Milk allowance affects play responsiveness in calves
Source: Anim Welf. 2026 Jul 15;35:e40. doi: 10.1017/awf.2026.10091 (PMC13372732; doi:10.1017/awf.2026.10091)
Supplement: St John Wallis et al. supplementary material [file S0962728626100918sup001.zip]

Archive with 4 entries (4 files):
- Dataset.csv
- Example of not joining.mp4
- Example of play joining.mp4
- SPSS Syntax.sps
