# Supplementary material for: Milk allowance affects play responsiveness in calves
Source: Anim Welf. 2026 Jul 15;35:e40. doi: 10.1017/awf.2026.10091 (PMC13372732; doi:10.1017/awf.2026.10091)
Supplement: St John Wallis et al. supplementary material [file S0962728626100918sup001.zip › Dataset.csv]

Calf_ID	PairNumber	Feedgroup	Feedgroup_binary	Ind_Runduration(s)	Ind_Runbouts	Ind_Pointplay	Pair_Runduration(s)	Pair_Runbouts	Pair_Pointplay	Pair_Playresponse(%)
400	1	Standard	0	65.432	19	26	112.314	13	14	28.57
401	1	Enhanced	1	109.64	26	20	150.317	20	11	66.67
402	2	Enhanced	1	83.249	19	5	142.844	21	12	100
403	2	Standard	0	121.689	24	14	83.086	14	2	50
405	3	Enhanced	1	40.414	13	4	63.814	14	1	52.63
408	3	Standard	0	80.414	15	2	134.095	21	6	50
409	4	Standard	0	71.655	13	15	69.153	12	11	55.56
410	4	Enhanced	1	95.346	21	21	88.837	15	12	85.71
417	5	Standard	0	131.633	22	16	172.877	29	23	25.93
418	5	Enhanced	1	189.897	35	19	149.191	37	13	45.45
421	6	Enhanced	1	72.782	14	8	199.785	23	24	69.23
422	6	Standard	0	72.029	15	8	183.974	22	8	64.29
423	7	Standard	0	34.201	13	7	117.994	19	12	50
424	7	Enhanced	1	12.847	6	0	77.078	13	3	43.75
425	8	Enhanced	1	7.257	4	0	83.791	12	3	33.33
426	8	Standard	0	10.135	4	5	32.115	8	4	45.45
428	9	Standard	0	2.378	1	1	181.724	23	8	38.46
429	9	Enhanced	1	110.024	20	0	189.396	24	3	61.11
462	10	Standard	0	99.224	19	11	114.573	18	11	54.55
463	10	Enhanced	1	111.904	23	4	119.411	20	4	75
465	11	Enhanced	1	83.378	22	7	114.226	30	3	70.59
466	11	Standard	0	55.055	16	1	152.903	21	13	22.22
