# Supplementary material for: Milk allowance affects play responsiveness in calves
Source: Anim Welf. 2026 Jul 15;35:e40. doi: 10.1017/awf.2026.10091 (PMC13372732; doi:10.1017/awf.2026.10091)
Supplement: St John Wallis et al. supplementary material [file S0962728626100918sup001.zip › SPSS Syntax.sps]

* Encoding: UTF-8.


DATASET ACTIVATE DataSet.
*Generalized Linear Mixed Models. 
GENLINMIXED
  /FIELDS TARGET=Ind_Runduration TRIALS=NONE OFFSET=NONE
  /TARGET_OPTIONS DISTRIBUTION=NORMAL LINK=IDENTITY
  /FIXED  EFFECTS=Feedgroup_binary USE_INTERCEPT=TRUE
  /RANDOM EFFECTS=Pair USE_INTERCEPT=FALSE COVARIANCE_TYPE=VARIANCE_COMPONENTS SOLUTION=FALSE 
  /BUILD_OPTIONS TARGET_CATEGORY_ORDER=ASCENDING INPUTS_CATEGORY_ORDER=ASCENDING 
    HCONVERGE=0.00000001(RELATIVE) MAX_ITERATIONS=100 CONFIDENCE_LEVEL=95 DF_METHOD=RESIDUAL COVB=MODEL 
    SCORING=0 SINGULAR=0.000000000001
  /EMMEANS_OPTIONS SCALE=ORIGINAL PADJUST=LSD.

*Generalized Linear Mixed Models. 
GENLINMIXED
  /FIELDS TARGET=Ind_Runbouts TRIALS=NONE OFFSET=NONE
  /TARGET_OPTIONS DISTRIBUTION=NORMAL LINK=IDENTITY
  /FIXED  EFFECTS=Feedgroup_binary USE_INTERCEPT=TRUE
  /RANDOM EFFECTS=Pair USE_INTERCEPT=FALSE COVARIANCE_TYPE=VARIANCE_COMPONENTS SOLUTION=FALSE 
  /BUILD_OPTIONS TARGET_CATEGORY_ORDER=ASCENDING INPUTS_CATEGORY_ORDER=ASCENDING 
    HCONVERGE=0.00000001(RELATIVE) MAX_ITERATIONS=100 CONFIDENCE_LEVEL=95 DF_METHOD=RESIDUAL COVB=MODEL 
    SCORING=0 SINGULAR=0.000000000001
  /EMMEANS_OPTIONS SCALE=ORIGINAL PADJUST=LSD.

*Generalized Linear Mixed Models. 
GENLINMIXED
  /FIELDS TARGET=Ind_Pointplay TRIALS=NONE OFFSET=NONE
  /TARGET_OPTIONS DISTRIBUTION=NORMAL LINK=IDENTITY
  /FIXED  EFFECTS=Feedgroup_binary USE_INTERCEPT=TRUE
  /RANDOM EFFECTS=Pair USE_INTERCEPT=FALSE COVARIANCE_TYPE=VARIANCE_COMPONENTS SOLUTION=FALSE 
  /BUILD_OPTIONS TARGET_CATEGORY_ORDER=ASCENDING INPUTS_CATEGORY_ORDER=ASCENDING 
    HCONVERGE=0.00000001(RELATIVE) MAX_ITERATIONS=100 CONFIDENCE_LEVEL=95 DF_METHOD=RESIDUAL COVB=MODEL 
    SCORING=0 SINGULAR=0.000000000001
  /EMMEANS_OPTIONS SCALE=ORIGINAL PADJUST=LSD.

*Generalized Linear Mixed Models. 
GENLINMIXED
  /FIELDS TARGET=Pair_Runduration TRIALS=NONE OFFSET=NONE
  /TARGET_OPTIONS DISTRIBUTION=NORMAL LINK=IDENTITY
  /FIXED  EFFECTS=Feedgroup_binary USE_INTERCEPT=TRUE
  /RANDOM EFFECTS=Pair USE_INTERCEPT=FALSE COVARIANCE_TYPE=VARIANCE_COMPONENTS SOLUTION=FALSE 
  /BUILD_OPTIONS TARGET_CATEGORY_ORDER=ASCENDING INPUTS_CATEGORY_ORDER=ASCENDING 
    HCONVERGE=0.00000001(RELATIVE) MAX_ITERATIONS=100 CONFIDENCE_LEVEL=95 DF_METHOD=RESIDUAL COVB=MODEL 
    SCORING=0 SINGULAR=0.000000000001
  /EMMEANS_OPTIONS SCALE=ORIGINAL PADJUST=LSD.

*Generalized Linear Mixed Models. 
GENLINMIXED
  /FIELDS TARGET=Pair_Runbouts TRIALS=NONE OFFSET=NONE
  /TARGET_OPTIONS DISTRIBUTION=NORMAL LINK=IDENTITY
  /FIXED  EFFECTS=Feedgroup_binary USE_INTERCEPT=TRUE
  /RANDOM EFFECTS=Pair USE_INTERCEPT=FALSE COVARIANCE_TYPE=VARIANCE_COMPONENTS SOLUTION=FALSE 
  /BUILD_OPTIONS TARGET_CATEGORY_ORDER=ASCENDING INPUTS_CATEGORY_ORDER=ASCENDING 
    HCONVERGE=0.00000001(RELATIVE) MAX_ITERATIONS=100 CONFIDENCE_LEVEL=95 DF_METHOD=RESIDUAL COVB=MODEL 
    SCORING=0 SINGULAR=0.000000000001
  /EMMEANS_OPTIONS SCALE=ORIGINAL PADJUST=LSD.

*Generalized Linear Mixed Models. 
GENLINMIXED
  /FIELDS TARGET=Pair_Pointplay TRIALS=NONE OFFSET=NONE
  /TARGET_OPTIONS DISTRIBUTION=NORMAL LINK=IDENTITY
  /FIXED  EFFECTS=Feedgroup_binary USE_INTERCEPT=TRUE
  /RANDOM EFFECTS=Pair USE_INTERCEPT=FALSE COVARIANCE_TYPE=VARIANCE_COMPONENTS SOLUTION=FALSE 
  /BUILD_OPTIONS TARGET_CATEGORY_ORDER=ASCENDING INPUTS_CATEGORY_ORDER=ASCENDING 
    HCONVERGE=0.00000001(RELATIVE) MAX_ITERATIONS=100 CONFIDENCE_LEVEL=95 DF_METHOD=RESIDUAL COVB=MODEL 
    SCORING=0 SINGULAR=0.000000000001
  /EMMEANS_OPTIONS SCALE=ORIGINAL PADJUST=LSD.

*Generalized Linear Mixed Models. 
GENLINMIXED
  /FIELDS TARGET=Pair_Playresponse TRIALS=NONE OFFSET=NONE
  /TARGET_OPTIONS DISTRIBUTION=NORMAL LINK=IDENTITY
  /FIXED  EFFECTS=Feedgroup_binary USE_INTERCEPT=TRUE
  /RANDOM EFFECTS=Pair USE_INTERCEPT=FALSE COVARIANCE_TYPE=VARIANCE_COMPONENTS SOLUTION=FALSE 
  /BUILD_OPTIONS TARGET_CATEGORY_ORDER=ASCENDING INPUTS_CATEGORY_ORDER=ASCENDING 
    HCONVERGE=0.00000001(RELATIVE) MAX_ITERATIONS=100 CONFIDENCE_LEVEL=95 DF_METHOD=RESIDUAL COVB=MODEL 
    SCORING=0 SINGULAR=0.000000000001
  /EMMEANS_OPTIONS SCALE=ORIGINAL PADJUST=LSD.
